# Supplementary material for: Multitarget and suspect screening of antimicrobials in soil and manure by means of QuEChERS — liquid chromatography tandem mass spectrometry
Source: Anal Bioanal Chem. 2023 Aug 23;415(25):6291–310. doi: 10.1007/s00216-023-04905-2 (PMC10558387; doi:10.1007/s00216-023-04905-2)
Supplement: Supplementary file 2 — Supplementary file2 (XLSX 19 kb) [file 216_2023_4905_MOESM2_ESM.xlsx]

## Sheet: Hoja1
			Antimicrobials	Sample	Extraction	Clean-up	Analysis	Linearity	LOQ	Apparent recovery (RSD %)	Reference
			3 MCs, 6 SAs, flumequine and trimethoprim	1 g freeze-dried soil + 4 mL Milli-Q water	QuEChERS 10 mL ACN (1% acetic acid) 5 g anhydrous MgSO4, 1.5 g NaOAc	dSPE 750 mg anhydrous MgSO4 and 125 mg C18	Target analysis: LC-QqLIT-MS/MS ESI ionisation source MRM acquisition mode Suspect analysis: LC-QTOF-MS ESI ionisation source IDA acquisition mode	0.1-100 ng·g-1	MCs: 0.1-0.5 ng·g-1 SAs: 0.5-1.0 ng·g-1 flumequine: 1.0 ng·g-1 trimethoprim: 0.5 ng·g-1	MCs: 80-118 % (≤14) SAs: 27-86 % (≤28) flumequine: 29-95 % (≤39) trimethoprim: 86-114 (≤18)	Martínez-Piernas et al. [23]
			5 MCs, 5 TCs, 17 SAs, 6 FQs and trimethoprim	1 g freeze-dried soil	Step1: 5 mL ACN:MeOH (1:1, v:v) Step 2: 5 mL Na2EDTA–McIlvaine buffer	SPE SAX and HLB cartridges in tandem	Target analysis: UPLC-QqQ-MS/MS ESI ionisation source	2-100 µg·L-1	MCs: 0.03-4.66 ng·g-1 TCs: 0.26-4.00 ng·g-1 SAs: 0.02-1.00 ng·g-1 FQs: 0.11-0.67 ng·g-1 trimethoprim: 0.03 ng·g-1	MCs: 46-77 % (≤10) TCs: 56-88 % (≤13) SAs: 51-103 % (≤14) FQs: 47-85 % (≤13) trimethoprim: 84-98 % (≤10)	Hang eta al. [31]
			3 MCs, 9 SAs, penicillin G, florfenicol, dicyclanil and trimethoprim	5 g dried soil (oven 35 °C)	QuEChERS 10 mL Milli-Q water + 15 mL ACN 1.5 g NaOAc and 6 g MgSO4 (pH = 4.8)	SPE SAX and strata-X cartridges	Target analysis: HPLC-QTrap-MS/MS ESI ionisation source	0.01-1000 ng·g-1	MCs: 0.155-2.140 ng·g-1 SAs: 0.015-0.110 ng·g-1 penicillin G: 0.730 ng·g-1 florfenicol: 0.013 ng·g-1 dicyclanil: 0.080 ng·g-1 trimethoprim: 0.019 ng·g-1	MCs: 2-26 % (≤36) SAs: 33-107 % (≤12) penicillin G: 29-51 % (≤19) florfenicol: 94-114 % (≤12) dicyclanil: 71-80 % (≤5) trimethoprim: 75-93 % (≤7)	Salvia et al. [45]
			2 PMs, 2 LCs, 4 TCs, 4 SAs, 2 STs, 2 IPs, 3 FQs, ceftiofur, metronidazole, clarithromycin and trimethoprim	1 g freeze-dried soil	PLE extraction citrate-phosphate buffer pH 7.0 and methanol (1:1)	SPE Oasis R © HLB (200 mg, 6 cc) cartridges	Target analysis: UHPLC-QqLIT-MS/MS ESI ionisation source MRM acquisition mode	0.5-100 µg·L-1	PMs: 0.2-1.2 ng·g-1 LCs: 0.3-1.7 ng·g-1 TCs: 2.5-10.2 ng·g-1 SAs: 0.2-0.5 ng·g-1 STs: 0.1-1.2 ng·g-1 IPs: 0.2-0.9 ng·g-1 FQs: 0.8-2.4 ng·g-1 ceftiofur: 0.8 ng·g-1 metronidazole: 0.8 ng·g-1 clarithromycin: 0.8 ng·g-1 trimethoprim: 0.4 ng·g-1	PMs: 51-99 % (≤9) LCs: 109-128 % (≤5) TCs: 18-73 % (≤12) SAs: 106-122 % (≤20) STs: 66-73 % (≤4) IPs: 23-31 % (≤28) FQs: 10-36 % (≤14) ceftiofur: 43 % (≤3) metronidazole: 26 % (≤17) clarithromycin: 116 % (≤12) trimethoprim: 129 % (≤7)	da Silva et al. [28]
			2 SAs and trimethoprim	2.7 g soil	PLE extraction ~ 53 mL MeOH:water (50:50; v:v)	SPE Oasis R © HLB (200 mg, 6 cc) cartridges	Target analysis: LC-QTrap-MS/MS ESI ionisation source	0.05-10 µg·g-1	SAs and trimethoprim ≤ 50 ng·g-1	SAs: 70-110 % (≤30) trimethoprim: 90 % (≤25)	Barron et al. [26]
			17 SAs and 3 MCs	5 g soil	QuEChERS 4 g Na2EDTA 10 mL McIlvaine buffer 10 mL acetonitrile 2 g NaCl	dSPE 25 mg of PSA, 10 mg of C18 and 100 mg of MgSO4	Target analysis: UHPLC-QTrap-MS/MS ESI ionisation source	2-200 µg·L-1	SAs: 2-10 ng·g-1 MCs: 2 ng·g-1	SAs: 65-101 % (≤20) MCs: 73-114% (≤16)	Meng et al. [27]
			5 SAs, 3 FQs, 4 TCs, 3 MCs, furazolidone and trimethoprim	1 g of lyophilized manure	10 mL of Na2EDTA–McIlvaine buffer (pH 4.0) 5 mL methanol-acetonitrile-acetone (v/v/v=2:2:1)	SPE Oasis HLB (3 cc/60 mg)	Target analysis: UPLC-TQ-MS/MS ESI ionisation source MRM acquisition mode	0.1-1000 µg·L-1	SAs: 0.3-2.6 ng·g-1 FQs: 2.6-4.0 ng·g-1 TCs: 1.7-3.3 ng·g-1 MCs: 1.7-2.6 ng·g-1 furazolidone: 6.6 ng·g-1 trimethoprim: 1.7 ng·g-1	SAs: 63-80 % (≤5) FQs: 54-69 %(≤4) TCs: 59-74 % (≤5) MCs: 42-64% (≤4) furazolidone: 52-62 %(≤5) trimethoprim: 70-73 % (≤4)	Hou et al. [25]
			3 FQs, 3 MCs, sulfadiazine, doxycyline and trimethoprim	1 g manure	5 mL MeOH:ACN:0.1 M EDTA:McIlvaine buffer (pH 4), (30:20:25:25)	SPE Oasis HLB (3 cc/60 mg)	Target analysis: LC-QqQ-MS/MS ESI ionisation source SRM acquisition mode	0.1-500 ng·mL-1	FQs: 6-16 ng·g-1 MCs: 4-14 ng·g-1 sulfadiazine: 3 ng·g-1 doxycycline: 14 ng·g-1 trimethoprim: 3 ng·g-1	FQs: 96-113 % MCs: 89-103% sulfadiazine: 63 % doxycycline: 76 % trimethoprim: 90 %	Ho et al .[46]
			5 SAs, 4 TCs, 6 FQs, 4 MCs, trimethoprim, mycophenolic acid, thiabendazole, fluconazole and miconazole	5 g of fresh soil	QuEChERS 2 mL Milli-Q water, 10 mL ACN, 4 g anhydrous Na2SO4, 1 g NaCl 0.5 g anhydrous H3Cit 0.05 g anhydrous Na2HPO4	SPE Oasis HLB (200 mg, 6 cc, 30 μm)	Target analysis: LC-QqQ-MS/MS ESI ionisation source DMRM acquisition mode Suspect analysis: LC-qOrbitrap-MS ESI ionisation source dd-MS2 acquisition mode	0.25-100 µg·kg-1	SAs: 0.45-7.50 µg·kg-1 TCs: 1.98-4.33 µg·kg-1 FQs: 2.49-9.89 µg·kg-1 MCs: 1.68-7.26 µg·kg-1 trimethoprim: 1.11 µg·kg-1 mycophenolic acid: 4.72 µg·kg-1 thiabendazole: 4.67 µg·kg-1 fluconazole: 2.40 µg·kg-1 miconazole: 0.73 µg·kg-1	SAs: 102-137 % (≤11) TCs: 94-127 % (≤7) FQs: 93-137 % (≤13) MCs: 90-127 % (≤8) trimethoprim: 104-127 % (≤10) mycophenolic acid: 90-124 % (≤32) thiabendazole: 99-119 % (≤7) fluconazole: 93-116 % (≤6) miconazole: 105-126 % (≤6)	This work
			6 SAs, 4 TCs, 6 FQs, 4 MCs, trimethoprim, mycophenolic acid, thiabendazole, fluconazole and miconazole	2 g of fresh manure	QuEChERS 760 µL Milli-Q water, 5 mL ACN, 2 g anhydrous Na2SO4, 0.5 g NaCl 0.25 g anhydrous H3Cit 0.025 g anhydrous Na2HPO4	SPE Oasis HLB (500 mg, 6 cc, 30 μm)	Target analysis: LC-QqQ-MS/MS ESI ionisation source DMRM acquisition mode Suspect analysis: LC-qOrbitrap-MS ESI ionisation source dd-MS2 acquisition mode	0.25-100 µg·kg-1	SAs: 0.31-1.03 µg·kg-1 TCs: 2.60-3.21 µg·kg-1 FQs: 1.51-15.75 µg·kg-1 MCs: 0.77-2.21 µg·kg-1 trimethoprim: 1.98 µg·kg-1 mycophenolic acid: 2.10 µg·kg-1 thiabendazole: 0.93 µg·kg-1 fluconazole: 0.94 µg·kg-1 miconazole: 2.09 µg·kg-1	SAs: 74-112 % (≤13) TCs: 72-138 % (≤26) FQs: 72-121 % (≤20) MCs: 76-132 % (≤16) trimethoprim: 72-91 % (≤29) mycophenolic acid: 92-109 % (≤9) thiabendazole: 73-114 % (≤24) fluconazole: 91-109 % (≤11) miconazole: 89-103 % (≤12)	This work
